# Supplementary material for: Genome-Wide Identification and Functional Analysis of the bZIP Transcription Factor Family in Rice Bakanae Disease Pathogen, Fusarium fujikuroi
Source: Int J Mol Sci. 2022 Jun 15;23(12):6658. doi: 10.3390/ijms23126658 (PMC9223689; doi:10.3390/ijms23126658)
Supplement: Supplementary file 1 [file ijms-23-06658-s001.zip]

Archive with 1 entries (1 files):
- ijms-1735552-SI.pdf
